# Supplementary material for: Pallado-Catalyzed Cascade Synthesis of 2-Alkoxyquinolines from 1,3-Butadiynamides
Source: Molecules. 2024 Jul 26;29(15):3505. doi: 10.3390/molecules29153505 (PMC11314358; doi:10.3390/molecules29153505)
Supplement: Supplementary file 1 [file molecules-29-03505-s001.zip]

Archive with 1 entries (1 files):
- molecules-3099515-supplementary.pdf
